# Supplementary material for: Inhibition of Human Monoamine Oxidases A and B by Specialized Metabolites Present in Fresh Common Fruits and Vegetables
Source: Plants (Basel). 2022 Jan 27;11(3):346. doi: 10.3390/plants11030346 (PMC8838583; doi:10.3390/plants11030346)
Supplement: Supplementary file 1 [file plants-11-00346-s001.zip]

Archive with 3 entries (3 files):
- Supplementary File S1.pdf
- Supplementary File S2.pdf
- Supplementary File S3.xlsx
