# Supplementary material for: Inhibition of Human Monoamine Oxidases A and B by Specialized Metabolites Present in Fresh Common Fruits and Vegetables
Source: Plants (Basel). 2022 Jan 27;11(3):346. doi: 10.3390/plants11030346 (PMC8838583; doi:10.3390/plants11030346)
Supplement: Supplementary file 1 [file plants-11-00346-s001.zip › Supplementary File S3.xlsx]

## Sheet: Supplementary file 3
Supplemetary File S3: Untargeted metabolomics data matrix
ui= unidentified
											mean		standard deviation
id	RT	m/z (-)detected	m/z (-)expected (monoisotopic) mass	Elemental formula	Putative identification	Isotope Similarity	Adducts	Main fragments	kiwifruit juice/neutral solution ratio	kiwifruit juice/neutral solution ratio	kiwifruit juice	neutral	kiwifruit juice	neutral
36	0.0301833	474.093			ui		M+Na-2H, M+Cl		juice/neutral fra >1.5<10	6.38432	3815.1	597.573	9395.57	323.413
75	0.0301833	519.11			ui		M+Na-2H, M+Cl		Juice/neutral >1<1.5	1.41384	658.403	465.684	1417.64	201.99
72	0.0406667	357.103			ui		M+K-2H		Juice/neutral >1<1.5	1.07101	4029.29	3762.13	10660.3	0.0911779
94	0.0406667	146.045			ui				Juice/neutral >1<1.5	1.36101	1356.65	996.797	3589.36	0
106	0.0511333	377.085			ui				juice/neutral fra >1.5<10	1.87643	10345.4	5513.31	27370.1	0.708824
112	0.0511333	379.085			ui				juice/neutral fra >1.5<10	1.70612	3961.38	2321.86	10477.8	0.872219
69	0.0511333	367.064			ui		M+K-2H		Juice/neutral >1<1.5	1.24555	2639.53	2119.17	6979.03	2.1352
113	0.0511333	579.176			ui				Juice/neutral >1<1.5	1.12688	1358.49	1205.53	3593.72	0.187213
70	0.0616167	165.04			ui		M+Cl, M+FA-H		Juice/neutral >1<1.5	1.06896	3209.89	3002.82	8492.02	0.389449
114	0.0616167	192.022			ui				juice/neutral >10	10.3093	19737.3	1914.52	52219.9	0.0570182
67	0.0825833	586.048			ui				juice/neutral fra >1.5<10	1.83755	9051.9	4926.07	23943	8.81782
102	0.0825833	129.018			ui				juice/neutral fra >1.5<10	2.35497	1213.38	515.243	3210.3	0
91	0.0930667	609.187			quinic acid derivative/adduct			191.056	Juice/neutral >1<1.5	1.01289	2371.45	2341.26	6274.27	0
88	0.0930667	191.234	191.055	C7H12O6	quinic acid		M-H	191.056	Juice/neutral >1<1.5	1.15694	2041.85	1764.87	5402.23	0
90	0.1245	391.066			quinic acid derivative/adduct		M-H	191.056	juice/neutral fra >1.5<10	1.93734	25620.8	13224.7	67786.2	0
93	0.1245	347.023			ui				Juice/neutral >1<1.5	1.48797	7288.11	4898.03	19278.2	5.04577
95	0.1769	389.033			ui				juice/neutral fra >1.5<10	9.42048	2348.33	249.279	6213.09	0
107	0.187383	391.061			ui				juice/neutral fra >1.5<10	5.57042	18064.7	3242.97	47794.8	0
142	0.187383	549.167			ui				juice/neutral fra >1.5<10	1.68749	4805.09	2847.48	12713	1.96996
139	0.187383	605.194			piruvic acid derivative			87.007	juice/neutral >10	-	4984.34	0	13187.3	0
62	0.218817	420.995			citric acid derivative/adducts		M+Na-2H, M+K-2H	191.019	Juice/neutral >1<1.5	1.02744	14792.4	14397.3	39106.2	14.4888
63	0.239783	649.964			citric acid derivative/adducts		M-H, M+Na-2H	191.019	Juice/neutral >1<1.5	1.27351	15372.1	12070.7	40669.8	1.95469
148	0.239783	457.939			citric acid derivative/adducts			191.109, 111.007	juice/neutral fra >1.5<10	2.26614	8252.09	3641.48	21832	0.609225
150	0.250267	111.008			ui				juice/neutral fra >1.5<10	1.84508	26348.5	14280.4	69711.7	0
152	0.250267	191.235	191.019	C6H8O7	citric acid			111.007	Juice/neutral >1<1.5	1.13758	1973.96	1735.22	5222.61	0
151	0.250267	129.018			ui				Juice/neutral >1<1.5	1.06602	1005.68	943.396	2660.78	0
154	0.26075	448.99			citric acid derivative/adducts			191.019, 111. 007	Juice/neutral >1<1.5	1.16152	12174.7	10481.6	32157.6	20.9971
155	0.26075	641.016			citric acid derivative/adducts			191.019, 111. 007	juice/neutral fra >1.5<10	1.84215	9598.28	5210.36	25367.3	13.0009
2	0.614683	516.895			ui		M+Na-2H, M+K-2H		juice/neutral fra >1.5<10	3.24131	4099.72	1264.83	2144.95	1345.94
1	0.614683	418.893			ui		M+Na-2H, M+K-2H		juice/neutral fra >1.5<10	3.47313	3823.68	1100.93	1917.81	1396.76
65	0.625167	288.935			ui		M+Na-2H, M+K-2H		juice/neutral fra >1.5<10	2.42475	5839.7	2408.37	1935.28	2282.73
4	0.625167	532.872			ui		M-H, M+Na-2H		juice/neutral fra >1.5<10	2.52376	2829.51	1121.15	962.624	945.628
66	0.625167	402.916			ui		M-H		juice/neutral fra >1.5<10	4.52528	4797.72	1060.2	2041.52	1305.41
64	0.625167	272.958			ui		M-H, M+Cl		juice/neutral fra >1.5<10	5.36539	4944.9	921.63	3637.21	1372.78
19	0.625167	616.835			ui		M+Na-2H, M+Cl, M+K-2H		juice/neutral fra >1.5<10	2.80279	2202.38	785.782	1118.54	733.057
158	0.625167	434.87			ui				juice/neutral fra >1.5<10	1.74123	655.508	376.462	394.435	343.549
159	0.625167	500.918			ui				juice/neutral fra >1.5<10	7.74714	638.104	82.3663	344.567	96.0966
68	0.667083	296.881			ui		M+Na-2H, M+K-2H		Juice/neutral >1<1.5	1.13658	1272.26	1119.38	574.089	1003.57
11	0.667083	466.803			ui		M-H2O-H		Juice/neutral >1<1.5	1.06168	966.88	910.705	358.923	825.583
71	0.677567	632.727			ui		3M-H		Juice/neutral >1<1.5	1.0438	1979.84	1896.76	1139.41	1792.55
121	0.677567	548.766			ui				Juice/neutral >1<1.5	1.14796	1808.5	1575.41	1015.08	1464.93
76	0.677567	380.843			ui		M+Cl, M+K-2H		Juice/neutral >1<1.5	1.20618	1671.75	1385.99	920.522	1266.95
73	0.677567	464.805			ui		M+Na-2H, M+Cl		Juice/neutral >1<1.5	1.18	1364.37	1156.25	598.445	1052.69
8	0.677567	1390.38			ui		M-H2O-H		Juice/neutral >1<1.5	1.0623	1168.59	1100.06	755.14	1126.73
130	0.677567	1306.42			ui				Juice/neutral >1<1.5	1.14825	970.343	845.063	638.443	893.214
74	0.677567	1474.34			ui		M-2H, M+K-2H		Juice/neutral >1<1.5	1.16652	887.635	760.926	582.977	776.84
80	0.677567	1558.31			ui		M-2H, M+K-2H		Juice/neutral >1<1.5	1.12938	696.156	616.403	488.785	651.196
77	0.709017	225.061	225.061	C6H12O6	glucose	87.6428	M+FA-H		Juice/neutral >1<1.5	1.0263	1544.81	1505.23	726.295	1404.89
132	0.729967	245.035			ui				Juice/neutral >1<1.5	1.10027	6342.46	5764.45	4046.84	5424.78
17	0.729967	277.033			ui		M+Cl, M+K-2H		Juice/neutral >1<1.5	1.07925	5371.11	4976.68	3510.19	5307.74
84	0.729967	367.063			ui		M-H2O-H, M-H		Juice/neutral >1<1.5	1.31878	964.938	731.692	566.68	782.138
82	0.729967	96.9658			ui		M-H2O-H, M-H		juice/neutral fra >1.5<10	1.71268	1172.48	684.592	1718.26	744.504
81	0.729967	355.087	355.066	C15H16O10	caffeic acid glucuronide	94.51	M-H	193.033	Juice/neutral >1<1.5	1.16759	782.969	670.583	529.187	669.9
78	0.74045	421.075			ui		M+Cl		Juice/neutral >1<1.5	1.12458	1805.59	1605.57	835.425	1504.52
137	0.74045	517.14			ui				Juice/neutral >1<1.5	1.13927	732.639	643.076	445.478	610.135
79	0.74045	146.045			ui		M-H2O-H, M-H		Juice/neutral >1<1.5	1.15131	603.556	524.235	428.258	497.599
83	0.750933	195.05			ui		M+Na-2H, M+K-2H		Juice/neutral >1<1.5	1.16609	3438.81	2949.02	1883.85	2697.97
13	0.750933	367.105			ui		M-H2O-H, M+Na-2H, M+K-2H		Juice/neutral >1<1.5	1.2849	3353.57	2609.99	2267.52	2676.23
61	0.750933	217.029			ui		M-H		Juice/neutral >1<1.5	1.11669	2783.95	2493.05	1321.15	2328.34
136	0.750933	601.138			ui				Juice/neutral >1<1.5	1.17474	2462.88	2096.52	1445.25	2131.71
57	0.750933	237.061			ui		M-H2O-H, M-H		Juice/neutral >1<1.5	1.21676	2109.05	1733.33	1307.42	1604.57
147	0.750933	209.03	209.029	C6H10O8	glucaric acid	98.4536	M-H		Juice/neutral >1<1.5	1.13834	1943.75	1707.53	1713.51	1891.69
24	0.750933	357.103			ui		M-H2O-H, M+Na-2H		Juice/neutral >1<1.5	1.20058	1753.16	1460.27	1163.14	1463.14
29	0.750933	424.031			ui		M-H		Juice/neutral >1<1.5	1.06913	867.9	811.784	475.29	650.56
135	0.761417	165.039			ui				Juice/neutral >1<1.5	1.1825	1336.97	1130.63	871.166	1154.64
33	0.761417	379.084			ui		M+Cl		Juice/neutral >1<1.5	1.10011	944.699	858.732	453.5	805.798
26	0.761417	223.045			ui		M+Na-2H, M+Cl		Juice/neutral >1<1.5	1.24078	945.116	761.709	709.781	767.986
134	0.761417	412.03			ui				Juice/neutral >1<1.5	1.37279	700.507	510.279	818.899	507.979
31	0.7719	565.047			ui		M-H, M+Na-2H		Juice/neutral >1<1.5	1.24323	3786.84	3045.98	2158.54	2996.44
32	0.7719	221.029			ui		M-H2O-H, M-H		Juice/neutral >1<1.5	1.10495	1082.59	979.762	870.766	1134.42
133	0.7719	207.05			ui				Juice/neutral >1<1.5	1.15352	768.802	666.481	541.043	661.534
28	0.7719	579.182			ui		M+Cl, M+K-2H		Juice/neutral >1<1.5	1.45779	930.537	638.321	485.617	653.946
59	0.782367	439.084			ui		M-H		Juice/neutral >1<1.5	1.23126	13085.2	10627.5	8395.93	10489.7
27	0.782367	267.071			ui				Juice/neutral >1<1.5	1.10074	1143.08	1038.47	582.583	960.357
131	0.79285	191.059	191.055	C7H12O6	quinic acid		M-H	173.044, 127.039, 111.043	Juice/neutral >1<1.5	1.14143	40834.6	35775.1	22529.7	34490.7
12	0.79285	383.119			quinic acid derivative/adduct		M-H, M+FA-H, 3M-H	191.057	Juice/neutral >1<1.5	1.06954	14945.7	13974	6898.54	12744
25	0.79285	405.101			ui		M+Na-2H, M+Cl		Juice/neutral >1<1.5	1.19753	6797.72	5676.44	6136.59	5287.69
30	0.79285	377.085			ui		M+FA-H, 3M-H		Juice/neutral >1<1.5	1.13488	3315.32	2921.31	1571.57	2750.41
128	0.79285	586.068			ui				Juice/neutral >1<1.5	1.38962	1766.31	1271.08	997.799	1151.3
127	0.79285	191.302			ui				Juice/neutral >1<1.5	1.04004	1035.17	995.313	530.671	922.195
60	0.79285	613.128			ui		M+Na-2H, M+K-2H		Juice/neutral >1<1.5	1.23358	978.119	792.908	1151.1	914.656
126	0.79285	191.374			ui				Juice/neutral >1<1.5	1.05916	772.933	729.76	361.221	660.144
23	0.803333	533.404			quinic acid derivative/adduct			191.057	Juice/neutral >1<1.5	1.03853	4121.52	3968.61	1932.07	3590.87
34	0.803333	609.187			quinic acid derivative/adduct		M-H, M+FA-H	191.057	Juice/neutral >1<1.5	1.16739	1639.1	1404.07	926.813	1319.57
125	0.803333	533.47			quinic acid derivative/adduct			191.057	Juice/neutral >1<1.5	1.03774	957.881	923.043	458.568	841.302
124	0.813817	533.176			quinic acid derivative/adduct			191.057	Juice/neutral >1<1.5	1.127	83605.7	74184.1	45405.6	71629.6
122	0.813817	695.223			sucrose derivative/adduct			341.1088, 179.0550	Juice/neutral >1<1.5	1.02255	2608.3	2550.79	1221.4	2322.99
123	0.813817	533.586			quinic acid derivative/adduct			191.057	Juice/neutral >1<1.5	1.03663	2337.45	2254.86	1087.68	2072.23
21	0.8243	605.192			sucrose derivative/adduct		M+Na-2H, M+Cl	341.1088, 179.0550	Juice/neutral >1<1.5	1.07648	6333.25	5883.29	2946.86	5393.45
35	0.8243	549.166			sucrose derivative/adduct		M-H2O-H, M+Cl	341.1088, 179.0550	Juice/neutral >1<1.5	1.04892	3286.35	3133.07	1543.32	2859.01
138	0.8243	683.224			sucrose derivative/adduct			341.1088, 179.0550	Juice/neutral >1<1.5	1.00773	2687.27	2666.66	1550.56	2835.3
20	0.8243	387.314	387.113	C12H22O11	sucrose derivative/adduct		M+FA-H	341.1088, 179.0550	Juice/neutral >1<1.5	1.05925	2018.27	1905.37	1431.04	1776.44
141	0.8243	342.112			sucrose derivative/adduct			341.1088, 179.0550	Juice/neutral >1<1.5	1.16649	1628.83	1396.35	1049.59	1356.35
157	0.8243	903.268			sucrose derivative/adduct			341.1088, 179.0550	Juice/neutral >1<1.5	1.29669	1699.06	1310.31	1088.82	1282.98
18	0.8243	663.197			sucrose derivative/adduct		M-H2O-H, M+Na-2H, M+K-2H	341.1088, 179.0550	Juice/neutral >1<1.5	1.09077	1413.06	1295.47	695.392	1202.85
37	0.8243	965.255			sucrose derivative/adduct		M-H2O-H, M-H	341.1088, 179.0550	Juice/neutral >1<1.5	1.09262	1214.41	1111.47	618.299	1047.94
140	0.8243	387.466			sucrose derivative/adduct			341.1088, 179.0550	Juice/neutral >1<1.5	1.01455	939.692	926.219	656.587	850.175
16	0.8243	781.198			sucrose derivative/adduct		M-H2O-H	341.1088, 179.0550	Juice/neutral >1<1.5	1.06804	939.331	879.488	477.385	851.677
156	0.8243	1074.33			sucrose derivative/adduct			341.1088, 179.0550	Juice/neutral >1<1.5	1.0863	879.521	809.646	566.542	779.83
22	0.834767	173.008			ui		2M+Hac-H, 3M-H		Juice/neutral >1<1.5	1.08819	12427.6	11420.4	22515.3	2113.5
56	0.834767	736.135			sucrose derivative/adduct		M+Cl, M+K-2H	341.1088, 179.0550	Juice/neutral >1<1.5	1.20133	4768.22	3969.13	3825.94	3684.52
47	0.834767	517.141			sucrose derivative/adduct		M+Cl, M+K-2H	341.1088, 179.0550	Juice/neutral >1<1.5	1.23882	1686.96	1361.75	925.766	1306.95
55	0.834767	839.225			ui		M+Na-2H, M+K-2H		Juice/neutral >1<1.5	1.12077	1148.73	1024.95	747.685	1123.72
54	0.834767	637.182			ui		M-H, M+Na-2H		Juice/neutral >1<1.5	1.01652	626.547	616.363	325.178	575.274
153	0.834767	455.101			ui				juice/neutral fra >1.5<10	1.73104	777.904	449.385	1243.02	553.565
53	0.84525	133.014	133.013	C4H6O5	malic acid	95.2293	M-H2O-H, M-H		Juice/neutral >1<1.5	1.18009	9127.44	7734.51	6881.99	9771.33
52	0.84525	475.13			ui		M-H, M+Na-2H		Juice/neutral >1<1.5	1.10143	7077.11	6425.38	4020.22	5899.37
149	0.84525	1145.29			ui				juice/neutral fra >1.5<10	1.69722	1460.91	860.768	1340.78	779.596
51	0.84525	555.117			ui		M-H2O-H, M+Na-2H		juice/neutral fra >1.5<10	1.5572	924.974	593.997	915.514	530.037
119	0.9372	275.021			ui				Juice/neutral >1<1.5	1.02495	1511.68	1474.87	1446.15	1738.47
146	0.968633	391.07			ui				Juice/neutral >1<1.5	1.09738	9598.9	8747.14	7639.52	12177.3
50	1.08392	391.069			ui		M-H2O-H, M+Cl		Juice/neutral >1<1.5	1.02757	10304.2	10027.7	10995.7	16721
145	1.08392	965.259			ui				Juice/neutral >1<1.5	1.04059	697.95	670.728	465.739	769.159
144	1.16777	306.076	306.075	C10H17N3O6S	glutathione	97.1573	M-H		Juice/neutral >1<1.5	1.22197	880.451	720.52	534.939	731.259
3	1.28068	405.029			ui		M-H, M+Na-2H, M+K-2H		juice/neutral fra >1.5<10	1.62771	45101.4	27708.6	51922.1	25017.5
143	1.28068	435.958			citric acid derivative/adducts			191.018	Juice/neutral >1<1.5	1.16529	15727.4	13496.6	8625.72	11560.5
9	1.28068	649.966			ui		M-H, M+Na-2H, M+K-2H		Juice/neutral >1<1.5	1.37907	8021.43	5816.56	7121.06	5844.25
6	1.28068	635.002			ui		M-H, M+Na-2H, M+FA-H		Juice/neutral >1<1.5	1.22005	6650.62	5451.12	5604.4	3926.96
120	1.28068	619.036			citric acid derivative/adducts			191.018	juice/neutral fra >1.5<10	2.15316	6478.17	3008.68	9227.69	3709.37
49	1.28068	613.02			citric acid derivative/adducts		M+Na-2H, M+K-2H	191.018	juice/neutral fra >1.5<10	2.03364	5543.06	2725.68	6935.69	2707.91
118	1.28068	420.996			citric acid derivative/adducts			191.018	Juice/neutral >1<1.5	1.41298	2572.59	1820.69	2581.35	1475.05
98	1.28068	665.932			citric acid derivative/adducts			191.018	Juice/neutral >1<1.5	1.05603	708.34	670.759	445.427	567.103
96	1.28068	885.953			citric acid derivative/adducts			191.018	juice/neutral fra >1.5<10	1.72266	1138.49	660.894	1442.65	888.116
48	1.29115	448.985			citric acid derivative/adducts		M-H2O-H, M+FA-H	191.018	Juice/neutral >1<1.5	1.13363	2671.09	2356.23	1801.24	2264.57
99	1.29115	191.267			ui				juice/neutral fra >1.5<10	1.67792	2447.9	1458.89	2551.88	1416.92
92	1.29115	191.234			ui				Juice/neutral >1<1.5	1.27647	976.206	764.769	717.115	765.877
14	1.30163	191.02			ui		2M+FA-H, 3M-H		Juice/neutral >1<1.5	1.26577	109865	86796.8	89058.3	65513.6
58	1.30163	111.008			ui		M-H2O-H, M-H		juice/neutral fra >1.5<10	1.64944	6552.19	3972.38	8559.15	4497.62
5	1.30163	641.017			ui		M+Cl, M+FA-H		juice/neutral fra >1.5<10	1.55339	5340.5	3437.97	6657.63	3951.67
86	1.30163	191.158			ui				juice/neutral fra >1.5<10	1.73884	5564.63	3200.19	5772.07	3073.53
85	1.30163	191.338			ui				Juice/neutral >1<1.5	1.31205	714.086	544.251	539.358	552.537
87	1.30163	857.957			ui				juice/neutral fra >1.5<10	1.5142	718.136	474.268	774.402	497.111
89	1.30163	597.042			ui				juice/neutral fra >1.5<10	2.48491	643.537	258.978	971.283	317.698
46	1.3226	849.008			ui		M-H, M+Na-2H		juice/neutral fra >1.5<10	2.83328	2300.42	811.929	3874.43	1240.81
15	1.33308	855.023			ui		M-H, M+Na-2H, M+K-2H		juice/neutral fra >1.5<10	2.50472	3096.56	1236.29	5075.6	2046.9
45	3.05277	351.13			ui		M-H		juice/neutral fra >1.5<10	6.94001	700.774	100.976	434.117	89.9087
44	3.38577	341.087	341.087	C15H18O9	caffeic acid hexose	96.8384	M-H	179.034, 135.044	juice/neutral >10	76.4586	7278.69	95.1978	18551	67.8639
42	3.48008	316.15			caffeic acid derivative		M-H, M+Na-2H	179.033	juice/neutral >10	22.7348	843.644	37.108	981.545	47.4469
43	3.48008	549.144	549.145	C21H28O14	caffeic acid di-hexose	90.9867	M-H, M+FA-H		juice/neutral >10	602.959	1296.13	2.14961	843.259	2.43161
111	3.58488	323.134			ui				juice/neutral fra >1.5<10	3.54174	2248.76	634.931	5908.53	1.65855
117	3.64777	339.07	339.071	C15H16O9	esculin (esculetin-6-O-glucoside)	96.8887	M-H		juice/neutral >10	2036.25	1025.81	0.503777	2706.16	1.43966
7	3.99123	341.087	341.087	C15H18O9	caffeic acid hexose	99.4939	M-H	201.015, 179.033, 135.044	juice/neutral >10	274.47	15620.2	56.9106	33189.4	76.6527
41	3.99123	477.06			caffeic acid hexose derivative		M-H	179.033, 135.044, 341.0866	juice/neutral >10	-	1886.48	0	4238.32	0
105	4.02268	363.164			ui				juice/neutral >10	7861.38	737.215	0.0937769	1402.53	0.26799
104	4.13797	449.239			ui				juice/neutral >10	-	1591.15	0	4196.95	0
40	4.20895	323.134			ui		M-H		juice/neutral >10	11.6155	1024.64	88.2132	835.731	135.895
109	4.38712	289.071	289.071	C15H14O6	catechin	97.3282	M-H		juice/neutral >10	-	1503.51	0	3977.51	0
10	4.61532	341.087	341.087	C15H18O9	caffeic acid hexose	99.2949	M-H	135.044	juice/neutral >10	41.3495	4149.95	100.363	3469.88	165.81
108	4.77252	427.18			ui				juice/neutral >10	697.009	1004.28	1.44084	2250.06	2.13012
115	5.01355	441.196			ui				juice/neutral >10	14622	1172.77	0.0802061	3067.88	0.229208
39	5.11598	449.238			ui		M-H		juice/neutral >10	776.88	966.111	1.24358	617.041	3.40404
38	5.30462	341.087	341.087	C15H18O9	caffeic acid hexose	93.79	M-H, M+Na-2H, M+Cl	135.043	juice/neutral >10	29.7804	659.37	22.1411	562.671	27.0169
100	6.03348	461.165			ui				juice/neutral >10	14.3445	635.357	44.2928	401.99	110.824
103	6.11733	509.222			ui				juice/neutral >10	13.0311	1150.84	88.3145	630.114	161.771
110	7.8266	469.227			ui				juice/neutral >10	10829.4	1122.19	0.103625	2964.01	0.296134
116	15.0571	353.211			ui				juice/neutral fra >1.5<10	7.24551	3249.96	448.548	8477.16	90.796
101	15.2876	387.153			ui			177.096	juice/neutral >10	15.6443	1393	89.0422	3676.73	11.2164
97	16.1108	339.23			ui				juice/neutral fra >1.5<10	2.46547	13679.1	5548.25	31647.8	2850.8
129	16.4229	484.319			ui				juice/neutral >10	14.4766	5659.36	390.931	12389	373.371
160	17.7572	421.224			ui				juice/neutral fra >1.5<10	3.91942	2100.65	535.96	3992.42	363.144
